# Supplementary material for: Indicators of "Healthy Aging" in older women (65-69 years of age). A data-mining approach based on prediction of long-term survival
Source: BMC Geriatr. 2010 Aug 17;10:55. doi: 10.1186/1471-2318-10-55 (PMC2936300; doi:10.1186/1471-2318-10-55)
Supplement: Additional file 2 — List of 377 Variables Included in Analysis. This file provides a list of the 377 variables evaluated in the analysis. For each variable, hazard ratio estimates are provided along with 95% confidence intervals and associated p-values. Hazard ratios are estimated within univariate Cox regression models and also within models that have been adjusted for subject age, smoking and diabetes status. A separate list of 88 variables excluded from the analysis due to > 5% missing values is also provided. [file 1471-2318-10-55-S2.XLS]

## Sheet: Variables included in analysis
LIST OF 377 VARIABLES INCLUDED IN ANALYSIS:
Column A: The identifier associated with each variable, which can be used to obtain further information on each variable (see: http://sof.ucsf.edu/Interface/ldd.asp).
Column B: Short description of each variable
Column C: The category of measurements with which each variable is associated
Column D: The number of subjects for which data was available (maximum 4097)
Column E: Estimated hazard ratio and 95% confidence interval. Values are based on single-variable models that include only the variable listed in each row
Column F: The p-value associated with the hazard ratio estimate listed in column E
Column G: Estimated hazard ratio and 95% confidence interval, adjusted for baseline age, smoking status and diabetes status. Models included the listed variable along with baseline age, an indicator of smoking history (have you smoked at least 100 cigarettes in your life?), and diabetes status (has a doctor ever told you that you have diabetes?)
Column H: The p-value associated with the hazard ratio estimate in column G
Variable ID	Description	Variable Category	Sample Size	HR (95% CI)	P-value	Adjusted HR (95% CI)	Adjusted Pvalue
BMI	quetelet index: body mass index,kg/m2	anthropometric measures	4097	1.07 (1.02, 1.13)	0.0089	1.06 (1, 1.11)	0.039
ELBBRD	avg elbow breadth measure in mm	anthropometric measures	4096	1.06 (1.01, 1.12)	0.015	1.04 (0.988, 1.1)	0.13
HARP	v1 hght harpendon	anthropometric measures	4097	0.945 (0.852, 1.05)	0.28	0.921 (0.831, 1.02)	0.12
HGHT	height in cm	anthropometric measures	4067	0.956 (0.908, 1.01)	0.087	0.961 (0.913, 1.01)	0.13
HIPG	hip girth in cms	anthropometric measures	4065	1.07 (1.02, 1.12)	0.0096	1.06 (1.01, 1.12)	0.017
HTCM25	height at age 25,in cm	anthropometric measures	4039	1.02 (0.973, 1.08)	0.37	1.03 (0.98, 1.09)	0.24
HTLOSS	height change: 25 to now	anthropometric measures	4086	1.19 (1.13, 1.25)	3.6e-11	1.19 (1.13, 1.26)	9.4e-12
KGS25	weight at age 25,in kgs	anthropometric measures	4084	1.07 (1.01, 1.12)	0.013	1.05 (1, 1.11)	0.05
KGS50	weight at age 50,in kgs	anthropometric measures	4013	1.14 (1.08, 1.2)	2.8e-07	1.12 (1.06, 1.18)	1.1e-05
KNEEHT	avg knee height measure in cm	anthropometric measures	4049	0.969 (0.92, 1.02)	0.22	0.974 (0.926, 1.03)	0.31
QUETKN	quetelet index: using knee height,kg/m2	anthropometric measures	4096	1.07 (1.02, 1.13)	0.0066	1.06 (1, 1.11)	0.042
WAIS	waist girth in cms	anthropometric measures	4088	1.19 (1.13, 1.25)	1.9e-11	1.15 (1.09, 1.21)	1.6e-07
WGHT	weight in kilograms	anthropometric measures	4060	1.06 (1, 1.11)	0.034	1.04 (0.991, 1.1)	0.11
WSTHIP	waist to hip ratio	anthropometric measures	4097	1.22 (1.16, 1.29)	9.4e-15	1.16 (1.1, 1.22)	2.8e-08
WT2550	weight change:25 to 50 in kgs (50-25)	anthropometric measures	4030	1.1 (1.05, 1.16)	0.00017	1.09 (1.04, 1.15)	0.00086
WTLS25	weight change:25 to now in kgs (now-25)	anthropometric measures	4050	1.02 (0.966, 1.07)	0.51	1.01 (0.963, 1.07)	0.58
WTLS50	weight change:50 to now in kgs (now-50)	anthropometric measures	4070	0.939 (0.89, 0.991)	0.023	0.947 (0.899, 0.998)	0.042
DIAD10	drop of 10 or more diastolic	blood pressure & pulse	4083	0.991 (0.825, 1.19)	0.92	0.998 (0.832, 1.2)	0.99
DIADRP	drop in diastolic bp on standing mmhg	blood pressure & pulse	4083	1.01 (0.958, 1.06)	0.76	1.01 (0.964, 1.06)	0.63
DIZZY	dizziness upon standing up?	blood pressure & pulse	4086	1.31 (1.16, 1.48)	1.8e-05	1.24 (1.1, 1.4)	0.00061
LBPPLS	pulse lying down mmhg bt/min	blood pressure & pulse	4097	1.21 (1.15, 1.27)	3e-13	1.18 (1.12, 1.24)	1.5e-10
LIDIAS	diastolic bp mmhg lying down	blood pressure & pulse	4088	1.05 (0.993, 1.1)	0.09	1.05 (0.994, 1.1)	0.081
LISYS	systolic bp mmhg lying down	blood pressure & pulse	4096	1.23 (1.17, 1.3)	1.1e-16	1.18 (1.13, 1.24)	1.4e-11
PLSIN1	pulse inc of 0 on stndng; value = 1 if yes	blood pressure & pulse	4097	1.26 (1.07, 1.48)	0.0047	1.27 (1.08, 1.5)	0.0032
PSTHY1	postural hypotension with dizziness; value = 1 if yes	blood pressure & pulse	4093	1.47 (1.11, 1.93)	0.0062	1.38 (1.05, 1.82)	0.021
PSTHY2	postural hypotension; value = 1 if yes	blood pressure & pulse	4093	1.1 (0.943, 1.27)	0.23	1.09 (0.934, 1.26)	0.28
SBPPLS	pulse standing beats/60secs	blood pressure & pulse	4096	1.15 (1.09, 1.21)	7.7e-08	1.13 (1.07, 1.19)	2.9e-06
STDDIA	diastolic bp mmhg standing up	blood pressure & pulse	4091	1.04 (0.986, 1.09)	0.15	1.04 (0.986, 1.09)	0.15
STDSYS	systolic bp mmhg standing up	blood pressure & pulse	4094	1.22 (1.17, 1.29)	5.6e-16	1.17 (1.11, 1.23)	2.2e-10
SYSD20	drop of 20 or more systolic; value = 1 if yes	blood pressure & pulse	4093	1.09 (0.932, 1.26)	0.29	1.08 (0.924, 1.25)	0.35
SYSD30	drop of 30 or more systolic; value = 1 if yes	blood pressure & pulse	4093	1.12 (0.86, 1.45)	0.41	1.12 (0.859, 1.45)	0.41
SYSDRP	drop in systolic bp on standing mmhg	blood pressure & pulse	4093	0.972 (0.923, 1.02)	0.29	0.991 (0.945, 1.04)	0.7
SHT3MS	short mini-mental status exam(0-26)	cognitive function	4081	0.91 (0.868, 0.954)	8.4e-05	0.914 (0.871, 0.958)	0.00019
AGE	age at baseline	demographics	4097	1.21 (1.15, 1.27)	7.7e-13	NA	NA
CEUROP	central europe; value = 1 if yes	demographics	4097	1.06 (0.956, 1.17)	0.27	1.04 (0.942, 1.16)	0.42
CLINIC_1	participant's clinic throughout study; value = 1 if subject attended Clinic A	demographics	4097	0.855 (0.761, 0.962)	0.009	0.898 (0.798, 1.01)	0.072
CLINIC_2	participant's clinic throughout study; value = 1 if subject attended Clinic B	demographics	4097	1.4 (1.25, 1.58)	1.4e-08	1.35 (1.2, 1.52)	7.7e-07
CLINIC_3	participant's clinic throughout study; value = 1 if subject attended clinic C	demographics	4097	0.772 (0.682, 0.874)	4.4e-05	0.742 (0.655, 0.841)	2.8e-06
CLINIC_4	participant's clinic throughout study; value = 1 if subject attended clinic D	demographics	4097	1.1 (0.982, 1.23)	0.1	1.13 (1.01, 1.27)	0.039
EDUC	education	demographics	4096	0.919 (0.873, 0.968)	0.0015	0.922 (0.875, 0.97)	0.0019
HAIR_1	hair color; value = 1 if hair color at age 20 was black	demographics	4097	1.07 (0.836, 1.36)	0.6	1.03 (0.805, 1.31)	0.83
HAIR_2	hair color; value = 1 if hair color at age 20 was brown	demographics	4097	0.906 (0.813, 1.01)	0.071	0.896 (0.805, 0.998)	0.045
HAIR_3	hair color; value = 1 if hair color at age 20 was blonde	demographics	4097	1.04 (0.92, 1.17)	0.55	1.08 (0.961, 1.22)	0.19
HAIR_4	hair color; value = 1 if hair color at age 20 was red	demographics	4097	1.31 (1.05, 1.63)	0.017	1.2 (0.961, 1.5)	0.11
JEWISH	jewish; value = 1 if yes	demographics	4097	0.561 (0.365, 0.863)	0.0085	0.544 (0.354, 0.838)	0.0057
NEUROP	northern europe; value = 1 if yes	demographics	4097	1.13 (1.02, 1.26)	0.023	1.08 (0.975, 1.21)	0.13
NTAMER	native american; value = 1 if yes	demographics	4097	0.942 (0.489, 1.81)	0.86	0.819 (0.425, 1.58)	0.55
ORGOTH	other origin; value = 1 if yes	demographics	4058	0.977 (0.751, 1.27)	0.86	1.09 (0.84, 1.42)	0.51
RACE	racial background; value = 1 if yes	demographics	4097	0.975 (0.405, 2.35)	0.95	1.2 (0.498, 2.89)	0.69
RUSSN	russian; value = 1 if yes	demographics	4097	1.05 (0.78, 1.4)	0.77	1.1 (0.82, 1.48)	0.52
SEUROP	southern europe; value = 1 if yes	demographics	4097	0.816 (0.647, 1.03)	0.086	0.88 (0.697, 1.11)	0.28
DSTBMC	distal radius bone mass content, gm/cm	morphometry	4070	0.943 (0.895, 0.993)	0.026	0.94 (0.892, 0.991)	0.021
DSTBMD	distal radius bone mass density, gm/cm2	morphometry	4070	0.954 (0.906, 1.01)	0.078	0.95 (0.902, 1)	0.053
DSTCM	distal radius width, cm	morphometry	4070	0.971 (0.923, 1.02)	0.26	0.975 (0.927, 1.03)	0.34
OSAREA	os calcis area, cm2	morphometry	4084	1.01 (0.961, 1.06)	0.69	1.01 (0.963, 1.07)	0.62
OSBMC	os calcis bmc, gm	morphometry	4083	0.941 (0.892, 0.993)	0.026	0.929 (0.881, 0.98)	0.0071
OSBMD	os calcis bone mass density, gm/cm2	morphometry	4083	0.93 (0.882, 0.981)	0.0072	0.917 (0.869, 0.967)	0.0013
PRXBMC	proximal radius bone mass content, gm/cm	morphometry	4088	0.971 (0.922, 1.02)	0.27	0.961 (0.913, 1.01)	0.13
PRXBMD	proximal radius bone mass density,gm/cm2	morphometry	4088	0.959 (0.911, 1.01)	0.11	0.954 (0.905, 1)	0.073
PRXCM	proximal radius width, cm	morphometry	4088	1.01 (0.957, 1.06)	0.77	0.998 (0.948, 1.05)	0.94
DADDIE	age when father died (categorical)	family history	3945	0.958 (0.925, 0.993)	0.019	0.953 (0.92, 0.988)	0.0086
DADLIV	father living; value = 1 if yes	family history	4041	0.324 (0.162, 0.65)	0.0015	0.385 (0.192, 0.772)	0.0072
MOMLIV	mother living; value = 1 if yes	family history	4086	0.645 (0.527, 0.789)	2.1e-05	0.706 (0.576, 0.864)	0.00075
BCANC	have you ever had breast cancer?; value = 1 if yes	family history	4012	1.4 (1.11, 1.76)	0.004	1.38 (1.1, 1.74)	0.0052
HYSTER	hysterectomy; value = 1 if yes	family history	4090	1.04 (0.939, 1.16)	0.44	1.03 (0.924, 1.14)	0.63
MCANC	natural mother ever have breast cancer?; value = 1 if yes	family history	3945	0.921 (0.73, 1.16)	0.49	0.964 (0.764, 1.22)	0.76
OVARY	ovary removed; value = 1 if yes	family history	3971	1.04 (0.928, 1.16)	0.51	1.05 (0.935, 1.17)	0.42
PREG	ever pregnant; value = 1 if yes	family history	4095	0.891 (0.769, 1.03)	0.13	0.912 (0.787, 1.06)	0.22
SRGMEN	surgical vs natural menopause; value = 1 if surgical	family history	3968	1.08 (0.935, 1.25)	0.29	1.09 (0.939, 1.26)	0.26
30TMWT	weighted tot #tim/yr act 30	lifestyle	4056	1.03 (0.976, 1.08)	0.3	1.02 (0.966, 1.07)	0.53
50TMWT	weighted tot #times/yr act 50	lifestyle	4072	0.93 (0.885, 0.978)	0.0046	0.93 (0.885, 0.978)	0.0049
AVDRWK	lftm (drnk/wk)*yr wghtd by tot drnkng yr	lifestyle	4097	1.05 (0.999, 1.11)	0.054	0.989 (0.937, 1.04)	0.7
BED30D	>30 days bed in row, not lst yr; value = 1 if yes	lifestyle	4088	1.16 (0.987, 1.37)	0.072	1.19 (1.01, 1.4)	0.039
BLKCAL	kcal/wk from blocks walked	lifestyle	4080	0.863 (0.823, 0.905)	1.3e-09	0.9 (0.858, 0.944)	1.7e-05
CAFGDC	current caffeine intake (g/day)	lifestyle	4097	0.99 (0.941, 1.04)	0.7	0.978 (0.929, 1.03)	0.39
CAFGML	lieftime caffeine intake, all users	lifestyle	4097	1.02 (0.966, 1.07)	0.51	0.985 (0.935, 1.04)	0.56
CAFMYA	(mg/day)*yrs ever caf usage, all sources	lifestyle	4097	1.02 (0.966, 1.07)	0.51	0.985 (0.935, 1.04)	0.56
CAFMYC	(mg/day)*yrs curr caf usage, all sources	lifestyle	4075	1 (0.952, 1.05)	0.94	0.982 (0.934, 1.03)	0.49
CAMK12	mg ca/wk from milk, 12-17	lifestyle	4095	0.995 (0.946, 1.05)	0.86	1.01 (0.959, 1.06)	0.71
CAMK18	mg ca/wk from milk, 18-50 not preg/bf	lifestyle	4096	1 (0.95, 1.05)	0.99	1.02 (0.966, 1.07)	0.51
CAMK50	mg ca/wk from milk, aged 50 plus	lifestyle	4097	1.03 (0.977, 1.08)	0.28	1.03 (0.983, 1.09)	0.19
CAROUS	how often leave neighborhood	lifestyle	4097	1.12 (1.06, 1.18)	0.00012	1.1 (1.04, 1.16)	0.0011
CAWK20	ca intake per week from food (20 item)	lifestyle	4097	1.01 (0.957, 1.06)	0.77	1.01 (0.958, 1.06)	0.75
CHORHR	hours/week doing heavy chores	lifestyle	4093	0.917 (0.867, 0.969)	0.002	0.931 (0.882, 0.984)	0.011
COF	ever drink caffeinated coffee; value = 1 if yes	lifestyle	4097	0.948 (0.808, 1.11)	0.51	0.918 (0.782, 1.08)	0.3
COFMGC	(mg/day) of curr caff intake from coffee	lifestyle	4097	0.994 (0.944, 1.05)	0.81	0.984 (0.936, 1.04)	0.54
COFMYA	(mg/day)*yrs ever caf usage from coffee	lifestyle	4083	1.03 (0.977, 1.08)	0.29	0.999 (0.949, 1.05)	0.95
COFMYC	(mg/day)*yrs of cur caf usage fr coffee	lifestyle	4090	1.01 (0.96, 1.06)	0.71	0.993 (0.944, 1.04)	0.77
COK	ever drink caffeinated soda?; value = 1 if yes	lifestyle	4097	1.1 (0.97, 1.25)	0.13	1.04 (0.915, 1.19)	0.54
COKMGC	(mg/day) of curr caff intake from coke	lifestyle	4097	1.02 (0.972, 1.07)	0.4	1.02 (0.966, 1.07)	0.53
COKMYA	(mg/day)*yrs ever caf usage from cola	lifestyle	4091	1.05 (0.995, 1.1)	0.075	1.02 (0.974, 1.08)	0.36
COKMYC	(mg/day)*yrs of cur caf usage from cola	lifestyle	4093	1.03 (0.976, 1.08)	0.31	1.02 (0.972, 1.07)	0.4
DNSTRS	# flights down stairs/day	lifestyle	4092	0.856 (0.814, 0.899)	7.4e-10	0.879 (0.836, 0.923)	2.9e-07
DRABST	never drank alcohol at least 1/yr; value = 1 if yes	lifestyle	4096	1.09 (0.949, 1.25)	0.22	1.21 (1.05, 1.4)	0.009
DRINK	drink alcohol past 12 months?; value = 1 if yes	lifestyle	4096	0.73 (0.654, 0.816)	2.7e-08	0.735 (0.656, 0.824)	1.3e-07
DRTOTY	total yrs drinking alcohol	lifestyle	4097	0.994 (0.945, 1.05)	0.83	0.934 (0.886, 0.985)	0.012
DRWK30	number of drinks/wk in past 30 days	lifestyle	4097	0.957 (0.907, 1.01)	0.1	0.924 (0.876, 0.976)	0.0043
DRWKA	drinks/wk adj for atypical drinking	lifestyle	4097	0.96 (0.91, 1.01)	0.14	0.928 (0.879, 0.979)	0.0064
DRWKYA	cur (drnk/wk)*yrs adj for atyp drinking	lifestyle	4097	0.904 (0.857, 0.952)	0.00015	0.885 (0.839, 0.933)	6.2e-06
DYRSC	yrs drinking current amount	lifestyle	4097	0.906 (0.861, 0.954)	0.00017	0.911 (0.865, 0.959)	0.00037
EXER	take walks for exercise?; value = 1 if yes	lifestyle	4097	0.762 (0.688, 0.844)	1.9e-07	0.79 (0.714, 0.875)	6.4e-06
FEETUP	hours spend with feet up/day	lifestyle	4097	1.05 (0.991, 1.11)	0.1	1.03 (0.978, 1.09)	0.25
GETAIR	how often get out of house	lifestyle	4097	1.19 (1.1, 1.27)	2.7e-06	1.11 (1.03, 1.19)	0.0048
H30INT	times/yr high int act age 30	lifestyle	4056	1.02 (0.966, 1.07)	0.54	1.02 (0.975, 1.08)	0.34
H50INT	times/yr high int act age 50	lifestyle	4072	0.948 (0.896, 1)	0.061	0.956 (0.904, 1.01)	0.12
HGHINT	kcal/wk from high int act in past year	lifestyle	4096	0.963 (0.912, 1.02)	0.18	0.978 (0.926, 1.03)	0.43
HLIFTM	tot #tim/yr hi inten act lifetime	lifestyle	4000	0.958 (0.91, 1.01)	0.11	0.96 (0.911, 1.01)	0.13
HTAINT	times/yr high int act when teenage	lifestyle	4050	0.999 (0.949, 1.05)	0.98	0.989 (0.939, 1.04)	0.67
HWKINT	times/wk high int act in past year	lifestyle	4096	0.969 (0.917, 1.02)	0.26	0.983 (0.931, 1.04)	0.53
INBED7	>7days in bed in row?; value = 1 if yes	lifestyle	4092	1.49 (1.18, 1.87)	0.00075	1.45 (1.15, 1.82)	0.0018
L30INT	times/yr low int act age 30	lifestyle	4056	1.01 (0.964, 1.07)	0.59	1.01 (0.957, 1.06)	0.8
L50INT	times/yr low int act age 50	lifestyle	4072	0.984 (0.934, 1.04)	0.54	0.979 (0.93, 1.03)	0.42
LIFDRY	lifetime alcohol use ((drinks/wk)*yrs)	lifestyle	4097	0.99 (0.94, 1.04)	0.72	0.922 (0.873, 0.975)	0.004
LOWINT	kcal/wk from low int. act. in past year	lifestyle	4096	0.888 (0.844, 0.933)	3.2e-06	0.901 (0.857, 0.947)	4.6e-05
LOWKNP	kcal/wk from low int in past yr(subset)	lifestyle	4096	0.889 (0.845, 0.935)	4.6e-06	0.902 (0.858, 0.949)	6.2e-05
LTAINT	times/yr low int act when teenage	lifestyle	4050	1 (0.951, 1.05)	0.98	0.994 (0.944, 1.05)	0.81
LTWKNP	times/wk from low int in past yr(subset)	lifestyle	4096	0.838 (0.797, 0.881)	6e-12	0.858 (0.816, 0.902)	2.1e-09
LWKINT	times/wk low int act in past year	lifestyle	4096	0.833 (0.792, 0.876)	8.8e-13	0.854 (0.812, 0.897)	5.1e-10
M30INT	times/yr med int act age 30	lifestyle	4056	1.01 (0.963, 1.07)	0.61	0.999 (0.949, 1.05)	0.96
M50INT	times/yr med int act at age 50	lifestyle	4072	0.944 (0.895, 0.994)	0.029	0.93 (0.883, 0.98)	0.0068
MEDINT	kcal/wk from med int act in past year	lifestyle	4096	0.879 (0.833, 0.927)	2.3e-06	0.888 (0.841, 0.937)	1.3e-05
MILK12	glasses milk/wk, 12-17	lifestyle	4095	0.995 (0.946, 1.05)	0.86	1.01 (0.959, 1.06)	0.71
MILK18	glasses milk/wk, 18-50, not preg/bf	lifestyle	4096	1 (0.95, 1.05)	0.99	1.02 (0.966, 1.07)	0.51
MILK50	glasses milk/wk, aged 50 plus	lifestyle	4097	1.03 (0.977, 1.08)	0.28	1.03 (0.983, 1.09)	0.19
MTAINT	times/yr med int act when teenage	lifestyle	4050	1 (0.95, 1.05)	1	0.976 (0.928, 1.03)	0.35
MWKINT	times/wk med int act in past year	lifestyle	4096	0.863 (0.817, 0.912)	1.6e-07	0.871 (0.825, 0.921)	9.7e-07
NDRLIF	total # drinks over lifetime	lifestyle	4097	0.973 (0.924, 1.02)	0.29	0.908 (0.86, 0.958)	0.00044
NDRWKL	(drnks/wk)*yrs when drank less than now	lifestyle	4097	0.979 (0.928, 1.03)	0.42	0.962 (0.912, 1.01)	0.15
NDRWKM	(drnks/wk)*yrs when drank more than now	lifestyle	4097	1.11 (1.06, 1.17)	3.3e-05	1.04 (0.989, 1.1)	0.12
OFFFT4	<= 4 hours on feet per day?; value = 1 if yes	lifestyle	4095	1.58 (1.33, 1.88)	2.4e-07	1.39 (1.17, 1.66)	0.00019
PACT30	do sports at age 30?; value = 1 if yes	lifestyle	4056	1.07 (0.953, 1.19)	0.26	1.05 (0.935, 1.17)	0.43
PACT50	sports at age 50?; value = 1 if yes	lifestyle	4072	0.851 (0.76, 0.952)	0.0048	0.854 (0.763, 0.955)	0.0059
PACTTA	do sports at teenage?; value = 1 if yes	lifestyle	4050	0.949 (0.818, 1.1)	0.49	0.913 (0.787, 1.06)	0.23
PACTWK	physical activity in past week; value = 1 if yes	lifestyle	4094	0.673 (0.603, 0.75)	7.6e-13	0.713 (0.639, 0.795)	1.3e-09
PACTYR	additional phys act past 12 mos?; value = 1 if yes	lifestyle	4072	0.835 (0.752, 0.927)	0.00073	0.848 (0.764, 0.942)	0.0021
PHWK20	phosphorus intake per week	lifestyle	4097	0.994 (0.944, 1.05)	0.81	0.996 (0.945, 1.05)	0.87
PRWK20	protein intake per week	lifestyle	4097	1 (0.95, 1.05)	1	0.992 (0.942, 1.05)	0.77
SITUP	hours spent sitting upright/day	lifestyle	4095	1.11 (1.06, 1.17)	3e-05	1.07 (1.02, 1.13)	0.0051
SMKEVR	smoked at least 100 cigs in life?; value = 1 if yes	lifestyle	4082	1.58 (1.43, 1.76)	0	NA	NA
SMKLVE	ever lived with smoker; value = 1 if yes	lifestyle	4094	1.04 (0.922, 1.17)	0.54	0.943 (0.836, 1.06)	0.34
SMOKE_0	smoke status; value = 1 if subject never smoked	lifestyle	4082	0.632 (0.571, 0.7)	0	148000 (0, Inf)	0.98
SMOKE_1	smoke status; value = 1 if subject is current smoker	lifestyle	4082	1.12 (1, 1.25)	0.043	0.559 (0.483, 0.648)	1.2e-14
SMOKE_2	smoke status; value = 1 if subject is a past smoker	lifestyle	4082	2.13 (1.87, 2.42)	0	1.81 (1.56, 2.1)	4.1e-15
STRCAL	kcal/wk from stairs climbed	lifestyle	4092	0.869 (0.829, 0.91)	3.8e-09	0.89 (0.849, 0.932)	1e-06
SWETWK_0	sweat 1/week from reg act? Value = 1 if answer is no	lifestyle	4097	1.29 (1.16, 1.42)	1.4e-06	1.22 (1.1, 1.35)	0.00018
SWETWK_1	sweat 1/week from reg act? Value = 1 if answer is yes	lifestyle	4097	0.798 (0.718, 0.886)	2.4e-05	0.836 (0.753, 0.928)	0.00082
SWETWK_2	sweat 1/week from reg act? Value = 1 if answer is less than once per week	lifestyle	4097	0.938 (0.807, 1.09)	0.41	0.957 (0.823, 1.11)	0.56
TATMWT	weighted tot #times/yr act teenage	lifestyle	4050	0.98 (0.931, 1.03)	0.43	0.965 (0.917, 1.01)	0.16
TEA	ever drink tea?; value = 1 if yes	lifestyle	4096	0.897 (0.804, 1)	0.053	0.898 (0.805, 1)	0.056
TEAMGC	(mg/day) of curr caff intake from tea	lifestyle	4096	0.986 (0.937, 1.04)	0.6	0.98 (0.931, 1.03)	0.45
TEAMYA	(mg/day)*yrs ever caf usage from tea	lifestyle	4082	0.965 (0.915, 1.02)	0.19	0.959 (0.909, 1.01)	0.12
TEAMYC	(mg/day)*yrs of cur caf usage from tea	lifestyle	4084	0.948 (0.9, 0.999)	0.044	0.944 (0.896, 0.994)	0.029
TMYRWT	weighted total #times/yr act past yr	lifestyle	4096	0.83 (0.793, 0.87)	4e-15	0.855 (0.816, 0.896)	4.8e-11
TOTKCL	total kcal/wk burned in past year	lifestyle	4074	0.828 (0.793, 0.865)	0	0.862 (0.825, 0.901)	5.1e-11
TTKCAL	kcal/wk burned in past yr walking+activ	lifestyle	4079	0.841 (0.803, 0.88)	7.8e-14	0.876 (0.837, 0.917)	1.8e-08
TTLFWT	weighted tot #times/yr act lifetime	lifestyle	4000	0.907 (0.867, 0.949)	2.6e-05	0.903 (0.863, 0.945)	1.1e-05
TTMYR	total # times act in past year	lifestyle	4096	0.828 (0.79, 0.868)	2.3e-15	0.853 (0.814, 0.894)	2.6e-11
TTOT30	total #times act/yr at age 30	lifestyle	4056	1.02 (0.972, 1.08)	0.38	1.01 (0.962, 1.07)	0.64
TTOT50	total #times act/yr at age 50	lifestyle	4072	0.932 (0.886, 0.98)	0.0064	0.933 (0.887, 0.981)	0.007
TTOTTA	total #times act/yr at teenage	lifestyle	4050	1.01 (0.961, 1.07)	0.66	0.997 (0.946, 1.05)	0.9
UPSTRS	# flights up stairs/day	lifestyle	4092	0.847 (0.806, 0.891)	7.6e-11	0.868 (0.826, 0.912)	2.3e-08
DIABCL_0	diabetes with insulin info; value = 1 if non-diabetic	medical history	4087	0.33 (0.282, 0.385)	0	0.332 (0.284, 0.388)	0
DIABCL_1	diabetes with insulin info; value = 1 if diabetic with insulin	medical history	4087	5.24 (3.86, 7.1)	0	2.23 (1.58, 3.14)	4.6e-06
DIABCL_2	diabetes with insulin info; value = 1 if diabetic without insulin	medical history	4087	2.58 (2.17, 3.07)	0	0.449 (0.319, 0.632)	4.6e-06
EARTH	doctor ever told you have arthritis?; value = 1 if yes	medical history	4020	1.18 (1.07, 1.32)	0.0017	1.11 (1, 1.24)	0.051
EDIAB	doctor ever told you have diabetes?; value = 1 if yes	medical history	4087	3.03 (2.6, 3.54)	0	NA	NA
EHIP	ever hip pain, most days for month?; value = 1 if yes	medical history	4071	1.09 (0.983, 1.22)	0.099	1.03 (0.928, 1.15)	0.56
EHTHY	doctor ever told you have high thyroid?; value = 1 if yes	medical history	4015	1.23 (1.03, 1.46)	0.022	1.2 (1, 1.42)	0.045
EOSTEO	doctor ever told you have osteoporosis?; value = 1 if yes	medical history	4050	1.21 (1.04, 1.4)	0.012	1.2 (1.03, 1.38)	0.017
EPARK	doctor ever told you have parkinsons?; value = 1 if yes	medical history	4094	2.26 (1.25, 4.09)	0.007	2.73 (1.51, 4.94)	0.00093
ESTRK	doctor ever told you have had a stroke?; value = 1 if yes	medical history	4080	2.57 (1.93, 3.41)	9.2e-11	2.14 (1.6, 2.84)	2e-07
HSP	patient in hospital, past 12 mo.?; value = 1 if yes	medical history	4097	1.56 (1.33, 1.83)	2.8e-08	1.52 (1.3, 1.78)	1.4e-07
HYTEN	hypertension: sbp>160,dbp>90, or thiaz; value = 1 if yes	medical history	4097	1.58 (1.42, 1.75)	0	1.46 (1.31, 1.62)	2.4e-12
STSRG	surgery to remove all/part of stomach?; value = 1 if yes	medical history	4094	1.65 (1.1, 2.47)	0.015	1.55 (1.03, 2.32)	0.035
ANTDEP	antidepressant use past 12 mo; value = 1 if yes	medications	4080	1.41 (1.1, 1.81)	0.0068	1.31 (1.02, 1.68)	0.034
ANTDP2	tri/tetracyclic antidepr use past 12 mo; value = 1 if yes	medications	4080	1.46 (1.12, 1.91)	0.0056	1.38 (1.05, 1.8)	0.019
ANTDP3	other antidepressant use past 12 mo; value = 1 if yes	medications	4080	1.08 (0.561, 2.08)	0.82	0.958 (0.497, 1.84)	0.9
ANTHST	antihistimine use past 12 mo; value = 1 if yes	medications	4080	1.31 (0.977, 1.75)	0.071	1.18 (0.882, 1.58)	0.26
ANTUSE_0	curr, past, never non-tums antacid use; value = 1 if never	medications	4090	0.953 (0.836, 1.09)	0.47	0.978 (0.858, 1.12)	0.74
ANTUSE_1	curr, past, never non-tums antacid use; value = 1 if past	medications	4090	0.981 (0.809, 1.19)	0.84	0.913 (0.753, 1.11)	0.36
ANTUSE_2	curr, past, never non-tums antacid use; value = 1 if current	medications	4090	1.09 (0.93, 1.29)	0.28	1.11 (0.944, 1.31)	0.21
ANXMED	anxiety med in past 12 months; value = 1 if yes	medications	4086	1.27 (1.12, 1.44)	0.00014	1.22 (1.08, 1.38)	0.0019
BARB	barbituate use past 12 mo; value = 1 if yes	medications	4080	1.13 (0.736, 1.74)	0.57	1.04 (0.676, 1.6)	0.86
BCPEVR	ever taken bcps?; value = 1 if yes	medications	4090	0.861 (0.7, 1.06)	0.16	0.896 (0.728, 1.1)	0.3
BENZ	benzodiazapine use past 12 mo; value = 1 if yes	medications	4080	1.24 (1.08, 1.42)	0.0027	1.16 (1.01, 1.34)	0.032
CAMGYR	(mg/day)*yrs ca+ intake for life, all	medications	3963	0.93 (0.884, 0.979)	0.0058	0.944 (0.897, 0.994)	0.028
CAUSE_0	current, past, never calcium suppl use; value = 1 if never	medications	4091	1.14 (1.03, 1.26)	0.012	1.11 (1, 1.23)	0.041
CAUSE_1	current, past, never calcium suppl use; value = 1 if past	medications	4091	0.997 (0.831, 1.2)	0.97	0.931 (0.776, 1.12)	0.44
CAUSE_2	current, past, never calcium suppl use; value = 1 if current	medications	4091	0.875 (0.789, 0.97)	0.011	0.916 (0.826, 1.02)	0.099
ECRUSE_0	cur, past, nevr est vag cream/suppos use; value = 1 if never	medications	4063	1.35 (1.14, 1.6)	0.00063	1.29 (1.08, 1.53)	0.0041
ECRUSE_1	cur, past, nevr est vag cream/suppos use; value = 1 if past	medications	4063	0.742 (0.602, 0.916)	0.0054	0.768 (0.622, 0.947)	0.014
ECRUSE_2	cur, past, nevr est vag cream/suppos use; value = 1 if current	medications	4063	0.774 (0.587, 1.02)	0.07	0.827 (0.627, 1.09)	0.18
ECRWKY	(time/wk)*yrs est vag cream/suppos use	medications	4006	0.939 (0.887, 0.995)	0.032	0.945 (0.893, 1)	0.052
EPRCUR_0	current estrogen(any)/progestin use; value = 1 if current not used	medications	3951	1.07 (0.941, 1.21)	0.3	1 (0.885, 1.14)	0.94
EPRCUR_1	current estrogen(any)/progestin use; value = 1 if current progestin	medications	3951	2.21 (0.917, 5.31)	0.077	2.5 (1.04, 6.03)	0.041
EPRCUR_2	current estrogen(any)/progestin use; value = 1 if current estrogen	medications	3951	0.904 (0.785, 1.04)	0.16	0.961 (0.834, 1.11)	0.58
EPRCUR_3	current estrogen(any)/progestin use; value = 1 if both progestin and estrogen currently used	medications	3951	1.02 (0.798, 1.3)	0.87	1.06 (0.829, 1.35)	0.64
ERTCUR	any estrogen use, current; value = 1 if yes	medications	4010	0.927 (0.816, 1.05)	0.24	0.984 (0.866, 1.12)	0.81
ESIUSE_0	current, past, never est injection use; value = 1 if never	medications	4065	0.714 (0.591, 0.862)	0.00047	0.761 (0.63, 0.919)	0.0045
ESIUSE_1	current, past, never est injection use; value = 1 if past	medications	4065	1.4 (1.16, 1.69)	0.00053	1.32 (1.09, 1.59)	0.0048
ESIUSE_2	current, past, never est injection use; value = 1 if current	medications	4065	1.37 (0.343, 5.49)	0.66	1.24 (0.309, 4.96)	0.76
ESKMGY	(mg/patch)*yrs used estrogen skin patch	medications	4087	0.829 (1.66e-08, 41500000)	0.98	0.847 (6.05e-06, 119000)	0.98
ESKUSE_0	current, past, never est skin patch use; value = 1 if never	medications	4094	1.07 (0.345, 3.33)	0.9	0.954 (0.307, 2.96)	0.94
ESKUSE_1	current, past, never est skin patch use; value = 1 if past	medications	4094	3.42 (0.481, 24.3)	0.22	6.19 (0.869, 44.1)	0.069
ESKUSE_2	current, past, never est skin patch use; value = 1 if current	medications	4094	0.684 (0.171, 2.74)	0.59	0.74 (0.185, 2.96)	0.67
LNBNZ	long-act benzodiazapine use past 12 mo; value = 1 if yes	medications	4080	1.19 (0.998, 1.41)	0.052	1.11 (0.93, 1.32)	0.25
MUSRLX	muscle relax med past 12 mo; value = 1 if yes	medications	4080	1.61 (1.01, 2.56)	0.045	1.52 (0.953, 2.42)	0.079
NSAHMR	nsaid,antihst,muscl relx use past 12 mo; value = 1 if yes	medications	4083	1.18 (1.02, 1.38)	0.029	1.14 (0.981, 1.33)	0.087
NSAID	nsaids use past 12 mo; value = 1 if yes	medications	4081	0.954 (0.748, 1.22)	0.71	0.944 (0.74, 1.2)	0.64
NTHUSE_0	cur,past,nevr non-thiaz use (excl 2 odd); value = 1 if never	medications	4034	0.587 (0.49, 0.703)	7.6e-09	0.615 (0.513, 0.737)	1.4e-07
NTHUSE_1	cur,past,nevr non-thiaz use (excl 2 odd); value - 1 if past	medications	4034	1.31 (0.992, 1.73)	0.057	1.31 (0.991, 1.72)	0.058
NTHUSE_2	cur,past,nevr non-thiaz use (excl 2 odd); value = 1 if current	medications	4034	2.06 (1.63, 2.59)	7.4e-10	1.88 (1.49, 2.37)	7.8e-08
NTUMPW	(pills/week)*years tums use	medications	4078	1.02 (0.973, 1.08)	0.37	1.02 (0.967, 1.07)	0.52
OESUSE_0	current, past, never oral estrogen use; value = 1 if never	medications	4052	1.09 (0.987, 1.21)	0.087	1.07 (0.965, 1.18)	0.2
OESUSE_1	current, past, never oral estrogen use; value = 1 if past	medications	4052	0.903 (0.807, 1.01)	0.074	0.899 (0.804, 1.01)	0.064
OESUSE_2	current, past, never oral estrogen use; value = 1 if current	medications	4052	0.994 (0.868, 1.14)	0.93	1.04 (0.909, 1.19)	0.56
OTHMED	other med use not listed past 12 mo; value = 1 if yes	medications	4082	1.28 (1.01, 1.63)	0.044	1.27 (0.998, 1.61)	0.051
PRDSYR	(mg/mo)*yrs used progestins	medications	4026	1.03 (0.983, 1.08)	0.2	1.04 (0.987, 1.09)	0.16
PRUSE_0	current, past, never progestin use; value = 1 if never	medications	4000	1.03 (0.847, 1.25)	0.77	1.02 (0.838, 1.24)	0.85
PRUSE_1	current, past, never progestin use; value = 1 if past	medications	4000	0.838 (0.605, 1.16)	0.29	0.809 (0.584, 1.12)	0.2
PRUSE_2	current, past, never progestin use; value = 1 if current	medications	4000	1.06 (0.838, 1.35)	0.62	1.11 (0.873, 1.4)	0.4
SEDHP	sedative hypnotic med use past 12 mo; value = 1 if yes	medications	4080	0.96 (0.603, 1.53)	0.86	1.01 (0.636, 1.61)	0.96
SHBNZ	short-act benzodiazapine use past 12 mo; value = 1 if yes	medications	4080	1.22 (0.998, 1.49)	0.052	1.19 (0.971, 1.45)	0.094
SLPMED	sleep meds in past 12 mos; value = 1 if yes	medications	4090	1.26 (1.11, 1.43)	0.00044	1.2 (1.05, 1.36)	0.0069
STRUSE_0	current, past, never steroid pill use; value = 1 if never	medications	4020	0.908 (0.779, 1.06)	0.22	0.949 (0.814, 1.11)	0.5
STRUSE_1	current, past, never steroid pill use; value = 1 if past	medications	4020	1.01 (0.85, 1.19)	0.94	0.967 (0.817, 1.15)	0.7
STRUSE_2	current, past, never steroid pill use; value = 1 if current	medications	4020	1.62 (1.17, 2.23)	0.0034	1.53 (1.1, 2.11)	0.01
SZMDY	(mg/day)*yrs seizure med, not type 1,2,4	medications	4056	1.01 (0.957, 1.06)	0.76	0.997 (0.947, 1.05)	0.9
SZUSE_0	current, past, never seizure med use; value = 1 if never	medications	4093	0.643 (0.464, 0.89)	0.0079	0.64 (0.462, 0.887)	0.0074
SZUSE_1	current, past, never seizure med use; value = 1 if past	medications	4093	1.22 (0.706, 2.1)	0.48	1.25 (0.725, 2.16)	0.42
SZUSE_2	current, past, never seizure med use; value = 1 if current	medications	4093	1.82 (1.21, 2.72)	0.0037	1.79 (1.2, 2.68)	0.0046
THIUSE_0	cur, past, never thiaz use (incl 2 odd); value = 1 if never	medications	4048	0.693 (0.624, 0.77)	6.8e-12	0.739 (0.665, 0.821)	1.8e-08
THIUSE_1	cur, past, never thiaz use (incl 2 odd); value = 1 if past	medications	4048	1.22 (1.03, 1.44)	0.022	1.22 (1.03, 1.45)	0.019
THIUSE_2	cur, past, never thiaz use (incl 2 odd); value = 1 if current	medications	4048	1.43 (1.28, 1.6)	6.5e-10	1.32 (1.18, 1.48)	1.6e-06
THYUSE_0	current, past, never thyroid hormone use; value = 1 if never	medications	4048	0.889 (0.786, 1.01)	0.061	0.894 (0.791, 1.01)	0.076
THYUSE_1	current, past, never thyroid hormone use; value = 1 if past	medications	4048	1.08 (0.899, 1.29)	0.43	1.05 (0.878, 1.26)	0.59
THYUSE_2	current, past, never thyroid hormone use; value = 1 if current	medications	4048	1.14 (0.976, 1.32)	0.099	1.14 (0.984, 1.33)	0.081
TUMUSE_0	current, past, never tums use; value = 1 if never	medications	4088	1.01 (0.887, 1.14)	0.93	1.01 (0.893, 1.15)	0.86
TUMUSE_1	current, past, never tums use; value = 1 if past	medications	4088	1.04 (0.838, 1.28)	0.74	1.01 (0.819, 1.25)	0.91
TUMUSE_2	current, past, never tums use; value = 1 if current	medications	4088	0.978 (0.848, 1.13)	0.76	0.98 (0.849, 1.13)	0.78
VTDUSE_0	cur, past, nevr vit d/mlti vit w/ vit d; value = 1 if never	medications	4018	1.07 (0.967, 1.19)	0.19	1.04 (0.937, 1.15)	0.48
VTDUSE_1	cur, past, nevr vit d/mlti vit w/ vit d; value = 1 if past	medications	4018	0.898 (0.741, 1.09)	0.27	0.91 (0.751, 1.1)	0.34
VTDUSE_2	cur, past, nevr vit d/mlti vit w/ vit d; value = 1 if current	medications	4018	0.965 (0.871, 1.07)	0.5	0.993 (0.896, 1.1)	0.89
AUTOC	backpain: degr diff get in/out of auto	physical function	4097	1.29 (1.12, 1.49)	0.0003	1.25 (1.09, 1.44)	0.0013
BACK	any back pain past 12 mon/last contact?; value = 1 if yes	physical function	4086	1 (0.897, 1.12)	0.99	0.983 (0.881, 1.1)	0.76
BENDC	backpain: degr diff bend pick up things	physical function	4097	1.3 (1.15, 1.46)	1.5e-05	1.26 (1.12, 1.42)	0.00011
CK1	can you prepare meals?; value = 1 if yes	physical function	4097	0.408 (0.286, 0.582)	7.8e-07	0.514 (0.359, 0.734)	0.00026
CK2	degr of diff preparing meals?	physical function	4097	1.61 (1.29, 2.01)	2.4e-05	1.46 (1.16, 1.84)	0.0012
CKAB_0	any diff preparing meals? due to health?; value = 1 if no	physical function	4097	0.492 (0.355, 0.681)	2e-05	0.593 (0.427, 0.823)	0.0018
CKAB_1	any diff preparing meals? due to health?; value = 1 if yes	physical function	4097	2.56 (1.78, 3.68)	3.5e-07	1.99 (1.39, 2.87)	0.0002
CKAB_2	any diff preparing meals? due to health?; value = 1 if don't do because of health	physical function	4097	1.07 (0.15, 7.57)	0.95	1.15 (0.162, 8.16)	0.89
CKAB_4	any diff preparing meals? due to health?; value = 1 if don't do for other reasons	physical function	4097	1.07 (0.478, 2.38)	0.87	0.988 (0.443, 2.2)	0.98
CKR1	have diff preparing meals?; value = 1 if yes	physical function	4097	2.45 (1.72, 3.5)	7.8e-07	1.95 (1.36, 2.78)	0.00026
CLB1	can you climb 10 steps?; value = 1 if yes	physical function	4097	0.504 (0.442, 0.576)	0	0.565 (0.494, 0.646)	1.1e-16
CLB2	degr of diff climbing 10 steps?	physical function	4097	1.57 (1.44, 1.71)	0	1.47 (1.34, 1.6)	0
CLBAB_0	any diff climb 10 steps? due to health?; value = 1 if no	physical function	4097	0.503 (0.441, 0.573)	0	0.561 (0.491, 0.642)	0
CLBAB_1	any diff climb 10 steps? due to health?; value = 1 if yes	physical function	4097	1.97 (1.72, 2.25)	0	1.76 (1.53, 2.02)	5.6e-16
CLBAB_2	any diff climb 10 steps? due to health?; value = 1 if don't do because of health	physical function	4097	1.91 (1.05, 3.45)	0.033	1.76 (0.97, 3.18)	0.063
CLBAB_4	any diff climb 10 steps? due to health?; value = 1 if don't do for other reasons	physical function	4097	2 (0.75, 5.34)	0.17	2.2 (0.823, 5.86)	0.12
CLBR1	have diff climbing 10 steps?; value = 1 if yes	physical function	4097	1.98 (1.74, 2.26)	0	1.77 (1.55, 2.03)	1.1e-16
FEETC	backpain: degr diff standing on feet	physical function	4097	1.26 (1.17, 1.36)	8.2e-10	1.21 (1.12, 1.3)	7.4e-07
FXST51	functional status:# (5) iadl impairments	physical function	4096	1.31 (1.26, 1.37)	0	1.25 (1.2, 1.31)	0
FXST52	functional status: total diff w/(5) iadl	physical function	4095	1.34 (1.28, 1.4)	0	1.28 (1.22, 1.34)	0
FXST61	functional status:# (6) iadl impairments	physical function	4096	1.3 (1.25, 1.36)	0	1.25 (1.19, 1.3)	0
FXST62	functional status: total diff w/(6) iadl	physical function	4095	1.34 (1.28, 1.4)	0	1.28 (1.22, 1.34)	0
HH1	can you do heavy housework?; value = 1 if yes	physical function	4097	0.581 (0.519, 0.651)	0	0.654 (0.583, 0.734)	4.7e-13
HH2	degr of diff doing heavy housework?	physical function	4096	1.31 (1.24, 1.38)	0	1.25 (1.18, 1.32)	3.7e-15
HHAB_0	any diff heavy housework? due to health?; value = 1 if no	physical function	4097	0.589 (0.528, 0.656)	0	0.669 (0.599, 0.747)	8e-13
HHAB_1	any diff heavy housework? due to health?; value = 1 if yes	physical function	4097	1.59 (1.41, 1.8)	9.1e-14	1.4 (1.24, 1.59)	9.7e-08
HHAB_2	any diff heavy housework? due to health?; value = 1 if don't do because of health	physical function	4097	1.75 (1.4, 2.19)	6.9e-07	1.67 (1.34, 2.08)	5.9e-06
HHAB_3	any diff heavy housework? due to health?; value = 1 if don't do due to fear of falling	physical function	4097	3.27 (1.23, 8.72)	0.018	2.69 (1.01, 7.19)	0.048
HHAB_4	any diff heavy housework? due to health? Value = 1 if don't do for other reasons	physical function	4097	1.26 (1, 1.59)	0.048	1.11 (0.883, 1.4)	0.37
HHR1	have diff doing heavy housework?; value = 1 if yes	physical function	4097	1.72 (1.54, 1.93)	0	1.53 (1.36, 1.72)	4.7e-13
LIFTC	backpain: degr diff lifting 10 lb object	physical function	4096	1.23 (1.13, 1.33)	5.8e-07	1.21 (1.12, 1.32)	3.1e-06
LIKTO6	likert:total degr back pain (6 quest)	physical function	4096	1.17 (1.11, 1.22)	1.7e-10	1.15 (1.09, 1.2)	1.6e-08
RCHC	backpain: degr diff reaching object	physical function	4097	1.37 (1.21, 1.56)	1.4e-06	1.36 (1.19, 1.55)	4e-06
SCKONC	backpain: degr diff putting socks on	physical function	4097	1.35 (1.17, 1.54)	2.2e-05	1.31 (1.14, 1.5)	0.00011
SH1	can you do shopping?; value = 1 if yes	physical function	4097	0.504 (0.413, 0.614)	1.3e-11	0.572 (0.468, 0.698)	4e-08
SH2	degr of diff doing shopping?	physical function	4097	1.52 (1.35, 1.72)	5.9e-12	1.4 (1.24, 1.59)	4.5e-08
SHAB_0	any diff doing shopping? due to health?; value = 1 if no	physical function	4097	0.526 (0.435, 0.635)	2.6e-11	0.595 (0.492, 0.72)	8.6e-08
SHAB_1	any diff doing shopping? due to health?; value = 1 if yes	physical function	4097	1.95 (1.59, 2.4)	2.5e-10	1.72 (1.39, 2.11)	3.6e-07
SHAB_2	any diff doing shopping? due to health?; value = 1 if don't do because of health	physical function	4097	2.27 (1.18, 4.37)	0.014	2.05 (1.06, 3.95)	0.032
SHAB_4	any diff doing shopping? due to health?; value = 1 if don't do for other reasons	physical function	4097	1.32 (0.748, 2.33)	0.34	1.19 (0.675, 2.1)	0.55
SHR1	have diff doing shopping?; value = 1 if yes	physical function	4097	1.99 (1.63, 2.42)	1.3e-11	1.75 (1.43, 2.14)	4e-08
STP1	can you walk down 10 steps?; value = 1 if yes	physical function	4097	0.599 (0.514, 0.698)	4.4e-11	0.658 (0.564, 0.767)	9.2e-08
STP2	degr of diff walking down 10 steps?	physical function	4097	1.46 (1.31, 1.63)	3.3e-12	1.38 (1.24, 1.54)	7.8e-09
STPAB_0	any diff walk down 10 steps? ..health?; value = 1 if no	physical function	4097	0.598 (0.514, 0.696)	2.5e-11	0.654 (0.562, 0.762)	4.8e-08
STPAB_1	any diff walk down 10 steps? ..health?; value = 1 if yes	physical function	4097	1.67 (1.43, 1.95)	6e-11	1.52 (1.3, 1.78)	1.2e-07
STPAB_2	any diff walk down 10 steps? ..health?; value = 1 if don’t do because of health	physical function	4097	1.48 (0.665, 3.31)	0.34	1.46 (0.654, 3.26)	0.36
STPAB_3	any diff walk down 10 steps? ..health?; value = 1 if don't do due to fear of falling	physical function	4097	1.67e-05 (0, Inf)	0.98	2.44e-05 (0, Inf)	0.98
STPAB_4	any diff walk down 10 steps? ..health?; value = 1 if don't do for other reasons	physical function	4097	1.66 (0.535, 5.15)	0.38	1.91 (0.614, 5.92)	0.26
STPR1	do you have diff walking down 10 steps?; value = 1 if yes	physical function	4097	1.67 (1.43, 1.94)	4.4e-11	1.52 (1.3, 1.77)	9.2e-08
WLK1	can you walk 2-3 blocks; value = 1 if yes	physical function	4096	0.495 (0.427, 0.575)	0	0.554 (0.477, 0.643)	1.1e-14
WLK2	degr of diff walking 2-3 blocks?	physical function	4096	1.56 (1.43, 1.69)	0	1.45 (1.33, 1.58)	0
WLKAB_0	any diff walk 2-3 blocks? due to health?; value = 1 if no	physical function	4096	0.498 (0.43, 0.578)	0	0.555 (0.478, 0.644)	1e-14
WLKAB_1	any diff walk 2-3 blocks? due to health?; value = 1 if yes	physical function	4096	2.04 (1.76, 2.38)	0	1.81 (1.56, 2.11)	2.3e-14
WLKAB_2	any diff walk 2-3 blocks? due to health?; value = 1 if don't do because of health	physical function	4096	1.55 (0.772, 3.1)	0.22	1.63 (0.813, 3.28)	0.17
WLKAB_3	any diff walk 2-3 blocks? due to health?; value = 1 if don't do due to fear of falling	physical function	4096	6.14e-06 (0, Inf)	0.98	1.63e-05 (0, Inf)	0.98
WLKAB_4	any diff walk 2-3 blocks? due to health?; value = 1 if don't do for other reasons	physical function	4096	1.13 (0.283, 4.53)	0.86	1.42 (0.355, 5.7)	0.62
WLKR1	have diff walking 2-3 blocks?; value = 1 if yes	physical function	4096	2.02 (1.74, 2.34)	0	1.81 (1.55, 2.1)	1.1e-14
AIDS	use of walking aids	physical performance	4097	1.79 (1.43, 2.23)	3.6e-07	1.71 (1.36, 2.14)	3.5e-06
CHR	use of arms to stand up 5 times	physical performance	4091	1.51 (1.24, 1.84)	4.6e-05	1.55 (1.27, 1.88)	1.5e-05
CHRTM	# seconds to complete 5 stands	physical performance	4089	1.23 (1.18, 1.28)	0	1.2 (1.15, 1.25)	1.1e-16
DMTAP	# sec complete 10 taps w/ dom foot	physical performance	4096	1.09 (1.05, 1.14)	8.8e-06	1.08 (1.04, 1.13)	8.3e-05
DOMHND_1	dominant hand: foot tapping; value = 1 if right	physical performance	4097	0.99 (0.8, 1.22)	0.92	0.96 (0.776, 1.19)	0.71
DOMHND_2	dominant hand: foot tapping; value = 1 if left	physical performance	4097	0.958 (0.724, 1.27)	0.76	1.03 (0.778, 1.36)	0.84
DOMHND_3	dominant hand: foot tapping; value = 1 if ambidextrous	physical performance	4097	1.09 (0.791, 1.49)	0.61	1.05 (0.767, 1.45)	0.74
GAID	did ppt use aid for pace tests; value = 1 if yes	physical performance	4097	2.59 (1.58, 4.24)	0.00015	2.57 (1.57, 4.2)	0.00018
GRPASY	grip asymmetry/diff lt/rt grip strength	physical performance	4093	0.992 (0.942, 1.04)	0.76	0.984 (0.935, 1.04)	0.55
GRPAVG	avg of right and left grip strength kg	physical performance	4096	0.864 (0.82, 0.91)	4e-08	0.868 (0.824, 0.914)	9.7e-08
GRPMAX	max of right/left grip strength(kg)	physical performance	4097	0.861 (0.822, 0.901)	1.2e-10	0.861 (0.822, 0.902)	3.4e-10
GTABN	degree of gait abnormality	physical performance	4097	1.41 (1.27, 1.56)	1.6e-10	1.31 (1.18, 1.46)	3.4e-07
HAFWAY_1	completes half/ more of tand wlk course; value = 1 if yes	physical performance	4092	0.48 (0.396, 0.581)	5.4e-14	0.54 (0.446, 0.655)	3.5e-10
HAFWAY_2	completes half/ more of tand wlk course; value = 1 if fails	physical performance	4092	2.43 (1.99, 2.97)	0	2.08 (1.69, 2.54)	2e-12
HAFWAY_3	completes half/ more of tand wlk course; value = 1 if completes less than half the course	physical performance	4092	0.906 (0.513, 1.6)	0.73	0.948 (0.537, 1.67)	0.85
HIPTRQ	right hip torque in kg-meters	physical performance	4083	0.846 (0.802, 0.892)	7.7e-10	0.872 (0.827, 0.919)	4e-07
HMAXR	max right hip abduction force (kg)	physical performance	4083	0.842 (0.799, 0.888)	1.7e-10	0.868 (0.824, 0.915)	1.5e-07
HRFC	avg hip abduct force rt side (kg)	physical performance	4083	0.842 (0.799, 0.888)	1.5e-10	0.869 (0.825, 0.916)	1.9e-07
HRRS	overcome resis rt hip abd either trial; value = 1 if yes	physical performance	4080	1.03 (0.813, 1.29)	0.83	1.02 (0.81, 1.29)	0.85
HWK	stroke/injury left one side weaker; value = 1 if yes	physical performance	4096	1.7 (1.33, 2.16)	1.8e-05	1.67 (1.31, 2.13)	3e-05
KNETRQ	right knee torque in kg-meters	physical performance	4089	0.943 (0.896, 0.993)	0.025	0.957 (0.91, 1.01)	0.096
PROB	probs standing up or walking up stairs; value = 1 if yes	physical performance	4095	1.71 (1.47, 1.98)	2.7e-12	1.63 (1.4, 1.89)	2.4e-10
RAPUP	number step-ups completed in 10 secs	physical performance	4079	0.716 (0.681, 0.753)	0	0.736 (0.699, 0.774)	0
RKAVG	avg right knee exten force (kg)	physical performance	4089	0.952 (0.905, 1)	0.056	0.967 (0.918, 1.02)	0.19
RKNEKG	max right knee exten force (kg)	physical performance	4089	0.953 (0.906, 1)	0.063	0.967 (0.919, 1.02)	0.19
RKRES	overcome resis rt knee ext either trial; value = 1 if yes	physical performance	4085	1.19 (1.07, 1.33)	0.0016	1.16 (1.04, 1.29)	0.0071
STDARM	did ppt use arms during chair stands; value = 1 if yes	physical performance	4093	2.13 (1.54, 2.95)	5.6e-06	2.18 (1.57, 3.02)	3e-06
STEADY	steadiness of turn	physical performance	4094	1.18 (0.919, 1.51)	0.2	1.05 (0.817, 1.34)	0.72
STEPDN	ability to step down one step	physical performance	4090	1.89 (1.61, 2.22)	9.2e-15	1.71 (1.45, 2.01)	1.4e-10
STEPUP	ability to step up one step	physical performance	4090	2.14 (1.82, 2.51)	0	1.95 (1.66, 2.3)	1e-15
STPARM	did ppt use arms to step up or step down; value = 1 if yes	physical performance	4094	2.37 (1.96, 2.86)	0	2.09 (1.73, 2.53)	1.8e-14
STPLGT	average step length usual pace (m)	physical performance	4097	0.747 (0.709, 0.786)	0	0.771 (0.732, 0.811)	0
SWABN	degree of abnormal walking arm swing	physical performance	4089	1.22 (1.14, 1.3)	3.1e-09	1.18 (1.11, 1.27)	5.2e-07
TANERR	total tandem walk errors	physical performance	3919	1.18 (1.12, 1.23)	1.9e-11	1.13 (1.08, 1.19)	4.3e-07
TNERR2	tot tandem wlk err (minus heel/toe errs)	physical performance	3919	1.14 (1.09, 1.2)	2.3e-08	1.11 (1.06, 1.16)	1.2e-05
TRAVGR	avg triceps force right side(kg)	physical performance	4084	0.959 (0.909, 1.01)	0.12	0.971 (0.921, 1.02)	0.28
TRITRQ	right tricep torque in kg-meters	physical performance	4083	0.971 (0.921, 1.02)	0.28	0.984 (0.933, 1.04)	0.56
TRMAXR	max right tricep exten force (kg)	physical performance	4084	0.961 (0.912, 1.01)	0.15	0.973 (0.923, 1.03)	0.31
TRNFLO	smoothness of turn	physical performance	4094	1.71 (1.39, 2.1)	4.8e-07	1.51 (1.23, 1.86)	0.00011
TRRS	overcome resis rt triceps either trial; value = 1 if yes	physical performance	4080	1.14 (0.983, 1.33)	0.083	1.12 (0.964, 1.31)	0.14
TSBALC	ability to do tandem stand eyes closed	physical performance	4095	0.735 (0.683, 0.791)	2.2e-16	0.785 (0.729, 0.845)	1.2e-10
TSBALO	ability to do tandem stand eyes open	physical performance	4087	0.714 (0.651, 0.783)	9.1e-13	0.791 (0.721, 0.868)	7.3e-07
TURNAB	abnormal turn?; value = 1 if yes	physical performance	4094	1.54 (1.33, 1.78)	5e-09	1.42 (1.22, 1.64)	2.9e-06
TURNUM	number of steps in turn	physical performance	4093	1.19 (1.14, 1.24)	1.7e-13	1.16 (1.11, 1.22)	2.4e-11
TWTM	# secs to complete tandem walk course	physical performance	3920	1.18 (1.13, 1.23)	5.5e-13	1.16 (1.11, 1.21)	1.5e-10
WLKSPD	walking speed usual pace (m/s)	physical performance	4097	0.763 (0.726, 0.802)	0	0.789 (0.75, 0.83)	0
ALONE	do you live alone?; value = 1 if yes	quality of life	4097	1.27 (1.14, 1.42)	1.2e-05	1.18 (1.06, 1.32)	0.0024
CMP12	health compared to 12 months ago	quality of life	4097	0.97 (0.897, 1.05)	0.44	0.979 (0.906, 1.06)	0.6
COMP	health compared to others your age	quality of life	4097	1.55 (1.45, 1.66)	0	1.46 (1.36, 1.57)	0
MARRY_1	current martital status; value = 1 if married	quality of life	4097	0.727 (0.656, 0.806)	1.2e-09	0.78 (0.703, 0.864)	2.2e-06
MARRY_2	current martital status; value = 1 if widow	quality of life	4097	1.24 (1.11, 1.39)	0.00016	1.17 (1.05, 1.31)	0.005
MARRY_3	current martital status; value = 1 if separated	quality of life	4097	2.26 (1.28, 3.99)	0.0049	1.82 (1.03, 3.22)	0.039
MARRY_4	current martital status; value = 1 if divorced	quality of life	4097	1.35 (1.12, 1.62)	0.0019	1.24 (1.03, 1.5)	0.024
MARRY_5	current martital status; value = 1 if never married	quality of life	4097	1.21 (0.976, 1.5)	0.083	1.2 (0.967, 1.49)	0.098
AC2040	acuity 20/40 or worse; value = 1 if yes	vision exam	4097	1.56 (1.36, 1.8)	8.3e-10	1.47 (1.28, 1.7)	1.2e-07
ACCORR	corrected acuity score	vision exam	4097	0.925 (0.902, 0.948)	1e-09	0.946 (0.922, 0.971)	3.8e-05
CAT	dr ever told had cataracts; value = 1 if yes	vision exam	4076	1.3 (1.15, 1.47)	3.4e-05	1.22 (1.07, 1.38)	0.0023
CONT	wears contacts; value = 1 if yes	vision exam	4097	1.46 (1.08, 1.97)	0.013	1.52 (1.12, 2.05)	0.0066
CSAVG	average of contr. sens. scores	vision exam	4097	0.773 (0.732, 0.815)	0	0.801 (0.758, 0.845)	1.2e-15
CSDS	contrast sensitivity test distance	vision exam	4097	2.41 (1.15, 5.06)	0.02	1.96 (0.933, 4.12)	0.076
CSHAVG	avg cont. sens. hi spatial freqs	vision exam	4097	0.829 (0.785, 0.876)	1.5e-11	0.861 (0.816, 0.909)	7.1e-08
CSHIFR	avg normal cont.sens. hi spatial freqs	vision exam	4097	0.837 (0.792, 0.884)	2e-10	0.867 (0.821, 0.916)	3.2e-07
CSLAVG	avg. cont. sens. lo spatial freqs	vision exam	4097	0.774 (0.733, 0.817)	0	0.798 (0.755, 0.842)	5.6e-16
CSLOFR	avg normal cont.sens. lo spatial freqs	vision exam	4097	0.778 (0.737, 0.822)	0	0.801 (0.758, 0.846)	2e-15
CSNORM	avg. normalized scores cont.sens	vision exam	4097	0.789 (0.747, 0.833)	0	0.819 (0.775, 0.865)	9.4e-13
GLAS_1	wears glasses; value = 1 if always wears regular lenses	vision exam	4097	0.998 (0.813, 1.22)	0.98	1.02 (0.828, 1.25)	0.88
GLAS_2	wears glasses; value = 1 if wears for distance only	vision exam	4097	0.928 (0.683, 1.26)	0.63	0.946 (0.696, 1.29)	0.72
GLAS_3	wears glasses; value = 1 if wears for reading only	vision exam	4097	1.05 (0.925, 1.19)	0.45	1.04 (0.918, 1.19)	0.52
GLAS_4	wears glasses; value = 1 if does not wear glasses	vision exam	4097	1.64 (1.1, 2.43)	0.014	1.76 (1.18, 2.61)	0.0052
GLAS_5	wears glasses; value = 1 if always wears bifocals	vision exam	4097	0.937 (0.84, 1.04)	0.24	0.931 (0.835, 1.04)	0.2
GLAS_6	wears glasses; value = 1 if different glasses for distance and near	vision exam	4097	1.22 (0.759, 1.97)	0.41	1.23 (0.759, 1.98)	0.41
LIMP	ever had lens implant; value = 1 if yes	vision exam	4097	1.43 (1.15, 1.77)	0.0011	1.39 (1.12, 1.72)	0.0029
LNDPTH	low near depth perception; value = 1 if yes	vision exam	4095	1.4 (1.2, 1.63)	1.7e-05	1.34 (1.15, 1.56)	0.00021
LOGMAR	log minutes of arc	vision exam	4097	1.41 (1.29, 1.53)	1.6e-15	1.34 (1.23, 1.46)	4.3e-11
MNDPTH	mid near depth perception; value = 1 if yes	vision exam	4095	1.16 (1.05, 1.29)	0.004	1.12 (1.01, 1.24)	0.036
RADT	randot:highest # correct twice	vision exam	4095	0.891 (0.846, 0.937)	8e-06	0.91 (0.865, 0.958)	0.00028
SDHDDS	st dev 4 h-d optical distance scores	vision exam	4013	1.18 (1.12, 1.23)	7.4e-12	1.15 (1.1, 1.2)	9.1e-09

## Sheet: Excluded variables
LIST OF VARIABLES EXCLUDED FROM ANALYSIS (DUE TO > 5% MISSING VALUES)
Column A: The identifier associated with each variable, which can be used to obtain further information on each variable (see: http://sof.ucsf.edu/Interface/ldd.asp). The listed variables were excluded because more than 5% of values were missing among all subjects.
Column B: Short description of each variable
Column C: The category of measurements with which each variable is associated
Column D: The number of subjects for which data was available (maximum 4097)
Column E: Estimated hazard ratio and 95% confidence interval. Values are based on single-variable models that include only the variable listed in each row
Column F: The p-value associated with the hazard ratio estimate listed in column E
Column G: Estimated hazard ratio and 95% confidence interval, adjusted for baseline age, smoking status and diabetes status. Models included the listed variable along with baseline age, an indicator of smoking history (have you smoked at least 100 cigarettes in your life?), and diabetes status (has a doctor ever told you that you have diabetes?)
Column H: The p-value associated with the hazard ratio estimate in column G
Variable ID	Description	Variable Category	Sample Size	HR (95% CI)	P-value	Adjusted HR (95% CI)	Adjusted Pvalue
HEDUC	husbands education	demographics	3866	0.878 (0.832, 0.925)	1.4e-06	0.879 (0.833, 0.928)	3.1e-06
MOMDIE	age when mother died (categorical)	family history	3704	0.97 (0.939, 1)	0.073	0.991 (0.958, 1.02)	0.58
BRST	ever breast-feed children	female history	3573	0.995 (0.887, 1.12)	0.93	1.01 (0.899, 1.13)	0.88
HYSAGE	age at hysterectomy	female history	1653	0.982 (0.905, 1.07)	0.67	1.02 (0.943, 1.11)	0.59
MENAG2	age at last period	female history	3327	0.919 (0.87, 0.97)	0.0022	0.924 (0.875, 0.976)	0.0046
MENYRS	years since menopause	female history	3327	1.13 (1.07, 1.19)	1e-05	1.08 (1.03, 1.15)	0.0046
NBRST	# children breast-fed	female history	3573	0.979 (0.927, 1.03)	0.45	0.998 (0.944, 1.05)	0.93
NOVARY	number of ovaries removed	female history	1110	1.14 (1.03, 1.26)	0.012	1.14 (1.03, 1.27)	0.01
NPREG	# live births	female history	3574	0.928 (0.877, 0.983)	0.01	0.951 (0.899, 1.01)	0.084
NPREG6	# pregs 6mths or more	female history	3574	0.932 (0.881, 0.987)	0.016	0.951 (0.899, 1.01)	0.081
OVAGE	age at ovary removal	female history	1141	1.07 (0.975, 1.18)	0.15	1.11 (1.01, 1.22)	0.039
PREGL6	# pregs less than 6mths	female history	3574	1.03 (0.978, 1.09)	0.25	1.03 (0.973, 1.08)	0.34
SCANC	any full sister ever have breast cancer?	female history	3605	0.88 (0.724, 1.07)	0.2	0.889 (0.731, 1.08)	0.24
3DR30	# times had > 3 drinks/day past 30 days	lifestyle	3040	1.08 (1.02, 1.15)	0.0054	1.04 (0.979, 1.1)	0.21
3DR30H	hours to drink 3+ drinks	lifestyle	467	0.917 (0.754, 1.11)	0.38	0.896 (0.738, 1.09)	0.27
ADDT	# additional blocks walked/day	lifestyle	2280	0.945 (0.878, 1.02)	0.12	0.942 (0.876, 1.01)	0.11
BLOCKS	# blocks walked/day for exercise	lifestyle	2279	0.919 (0.856, 0.987)	0.021	0.911 (0.848, 0.98)	0.012
CAMKPG	mg ca/wk from milk, preg or brst feed	lifestyle	3556	0.96 (0.908, 1.01)	0.14	0.975 (0.922, 1.03)	0.37
CCCUP	current cups/day of coffee	lifestyle	2452	1.01 (0.955, 1.07)	0.71	0.984 (0.93, 1.04)	0.57
COFAGE	age coffee drinking started	lifestyle	3632	0.958 (0.906, 1.01)	0.13	0.979 (0.926, 1.03)	0.45
COFBS	cups/day of coffee before stopped	lifestyle	1192	1.09 (1, 1.18)	0.04	1.07 (0.984, 1.16)	0.12
COFSTP	age coffee drinking stopped	lifestyle	1190	1.01 (0.92, 1.11)	0.8	1.01 (0.922, 1.11)	0.78
COKAGE	age started drinking caffeinated sodas	lifestyle	757	0.955 (0.848, 1.08)	0.45	0.948 (0.841, 1.07)	0.38
CTCUP	cups/day of tea currently	lifestyle	1177	1.09 (1, 1.19)	0.044	1.08 (0.988, 1.17)	0.091
CURCOF	currently drink coffee?	lifestyle	3644	0.996 (0.887, 1.12)	0.94	1 (0.892, 1.12)	0.98
CURCOK	currently drinking caffeinated soda?	lifestyle	762	0.982 (0.78, 1.24)	0.88	1.05 (0.83, 1.32)	0.7
CURTEA	currently drink tea?	lifestyle	1384	0.933 (0.726, 1.2)	0.59	0.906 (0.704, 1.16)	0.44
DR30	at lst 1 alcoholic drink in past 30 days	lifestyle	3041	0.832 (0.72, 0.962)	0.013	0.804 (0.695, 0.931)	0.0036
DRAGE	age started drinking alcohol	lifestyle	3480	0.958 (0.904, 1.01)	0.14	0.995 (0.938, 1.06)	0.87
DREVER	ever drink as often as 1/year?	lifestyle	1072	1.39 (1.16, 1.68)	0.00042	1.06 (0.861, 1.29)	0.6
DRLDES	freq of drnking when drank less than now	lifestyle	969	1.03 (0.969, 1.08)	0.39	1 (0.948, 1.06)	0.89
DRLESS	time when drank less than now?	lifestyle	3035	1 (0.882, 1.14)	0.94	0.961 (0.843, 1.1)	0.55
DRLNUM	drinks/day when less	lifestyle	684	1.05 (0.95, 1.16)	0.35	1.03 (0.93, 1.14)	0.56
DRLYR	# years when drank less	lifestyle	963	0.992 (0.89, 1.11)	0.88	0.991 (0.89, 1.1)	0.87
DRMDES	freq of drnking when drank more than now	lifestyle	1602	1.02 (0.982, 1.06)	0.28	1.01 (0.972, 1.06)	0.54
DRMNUM	drinks/day when more	lifestyle	1579	1.12 (1.04, 1.2)	0.0033	1.09 (1.01, 1.18)	0.02
DRMORE	ever time when drank more than now	lifestyle	3486	1.32 (1.18, 1.48)	7.4e-07	1.17 (1.05, 1.31)	0.0058
DRMYR	# years drank when more	lifestyle	1597	1.04 (0.964, 1.13)	0.3	1.01 (0.937, 1.1)	0.75
DROFT	days of drinking,past 30 days	lifestyle	3041	0.988 (0.955, 1.02)	0.46	0.966 (0.934, 0.998)	0.04
DRPROB	ever had a drinking problem?	lifestyle	3478	1.85 (1.34, 2.54)	0.00016	1.66 (1.21, 2.29)	0.0018
GTAGE	age when spent most days in bed	lifestyle	414	1.51 (1.1, 2.08)	0.011	1.29 (0.924, 1.79)	0.14
MILKPG	glasses milk/wk, preg or brst feed	lifestyle	3563	0.959 (0.907, 1.01)	0.14	0.974 (0.922, 1.03)	0.36
NCIG	current cigs/day	lifestyle	518	1.14 (1.02, 1.28)	0.026	1.13 (1.01, 1.27)	0.039
NDR12	most drinks/day in past 12 months	lifestyle	3039	1.1 (1.04, 1.16)	0.00067	1.07 (1.01, 1.13)	0.03
NDR30	drinks/day past 30 days	lifestyle	3041	1.01 (0.947, 1.07)	0.8	0.98 (0.921, 1.04)	0.54
PACKYR	pack yr smoked excluding non-smokers	lifestyle	1777	1.39 (1.29, 1.51)	3.3e-16	1.38 (1.27, 1.49)	1.4e-15
ROUT	blocks wlked/day if dont exer	lifestyle	1815	0.904 (0.84, 0.974)	0.0079	0.959 (0.889, 1.03)	0.27
SMKAGE	age started smoking	lifestyle	1780	0.999 (0.93, 1.07)	0.99	0.994 (0.925, 1.07)	0.86
SMKMEN	abs val yrs stop smoke rel to menopause	lifestyle	1196	1.06 (0.97, 1.16)	0.19	1.06 (0.968, 1.16)	0.21
SMKNOW	do you smoke now?	lifestyle	1782	1.76 (1.52, 2.04)	6.6e-14	1.78 (1.53, 2.06)	3e-14
SMKSME	now live with smoker	lifestyle	3080	1.17 (0.995, 1.38)	0.057	1.15 (0.973, 1.35)	0.1
SMKSTP	age stopped smoking	lifestyle	1264	1.25 (1.14, 1.38)	3.1e-06	1.24 (1.12, 1.36)	1.2e-05
SMYRST	# yrs stopped smoking	lifestyle	1264	0.809 (0.737, 0.89)	1.1e-05	0.809 (0.736, 0.889)	1.1e-05
SWETNO	times/week work up a sweat	lifestyle	1733	1.02 (0.944, 1.11)	0.56	1.01 (0.927, 1.1)	0.85
TEAAGE	age tea drinking started	lifestyle	1371	1.07 (0.977, 1.17)	0.15	1.08 (0.986, 1.18)	0.099
TIMLDR	time since last drink	lifestyle	3027	1.05 (1, 1.09)	0.034	1.06 (1.02, 1.11)	0.0042
ARTHYR	years with arhritis	medical history	2422	1.08 (1.02, 1.15)	0.012	1.07 (1.01, 1.14)	0.027
EAAGE	arthritis: age at onset	medical history	2422	0.939 (0.882, 0.999)	0.048	0.931 (0.875, 0.992)	0.026
EAKIND_1	arthritis: type of arthritis	medical history	1204	1.1 (0.885, 1.37)	0.39	1.13 (0.913, 1.41)	0.26
EAKIND_2	arthritis: type of arthritis	medical history	1204	0.893 (0.736, 1.08)	0.25	0.889 (0.732, 1.08)	0.23
EAKIND_3	arthritis: type of arthritis	medical history	1204	1.09 (0.818, 1.45)	0.56	1.04 (0.783, 1.39)	0.77
EHLST	how long did the hip pain last?	medical history	1411	0.962 (0.878, 1.05)	0.4	0.997 (0.91, 1.09)	0.95
OSAGE	osteoporosis: age at onset	medical history	514	1.12 (0.96, 1.3)	0.15	1.07 (0.928, 1.23)	0.35
ANTPWY	(pill/wk)*years non-tums antacid use	medications	3708	0.995 (0.943, 1.05)	0.86	0.988 (0.936, 1.04)	0.66
ANXFRQ	freq of anxiety med intake	medications	755	0.911 (0.852, 0.975)	0.0074	0.938 (0.876, 1.01)	0.071
CAWK	wkly ca+ intake (mg/wk) from ca+ suppl	medications	2023	0.929 (0.87, 0.993)	0.03	0.935 (0.875, 0.999)	0.047
ESMGMY	(mg/mo)*yrs oral estrogen use over life	medications	3483	1.01 (0.953, 1.06)	0.82	1 (0.951, 1.06)	0.88
NANTYR	total # yrs on antacids	medications	736	1.06 (0.947, 1.18)	0.33	1.06 (0.953, 1.19)	0.27
NCAYR	total yrs taking calcium	medications	2140	1 (0.931, 1.08)	0.98	1.01 (0.941, 1.09)	0.76
NECRYR	total # yrs using estro cream/suppos	medications	490	0.979 (0.83, 1.16)	0.8	0.983 (0.832, 1.16)	0.84
NESTYR	total # yrs on oral estrogen	medications	1950	1.09 (1.01, 1.17)	0.019	1.06 (0.981, 1.14)	0.15
NSTRYR	total # yrs on steroids	medications	485	1.22 (1.08, 1.39)	0.0019	1.27 (1.11, 1.44)	0.00038
NTHIYR	# yrs on thiazide (including 2 odd)	medications	1312	1.11 (1.02, 1.2)	0.013	1.04 (0.959, 1.13)	0.34
NTHYYR	total # years taken thyroid	medications	825	0.98 (0.878, 1.09)	0.72	0.982 (0.878, 1.1)	0.75
NTUMYR	total # yrs on tums	medications	874	1.13 (1.02, 1.26)	0.022	1.12 (1, 1.24)	0.048
NVTDYR	total # yrs taken vit. d	medications	2167	1.01 (0.938, 1.08)	0.85	0.983 (0.916, 1.06)	0.65
OESTYR	age minus end age of oral estrogen	medications	1936	1.01 (0.937, 1.09)	0.79	0.989 (0.917, 1.07)	0.76
PSTUSE	used pulsed steroid doses?	medications	452	0.952 (0.706, 1.28)	0.75	1.02 (0.753, 1.38)	0.9
SLPFRQ	freq of sleep med intake	medications	694	0.846 (0.785, 0.911)	1e-05	0.868 (0.804, 0.937)	0.00027
THMGDY	(mg/day)*yrs of thyroid (all users)	medications	3750	1.03 (0.979, 1.08)	0.25	1.03 (0.977, 1.08)	0.29
BAD	severity of back pain?	physical function	2780	1.31 (1.19, 1.44)	3.9e-08	1.27 (1.15, 1.39)	1.1e-06
CLBC	how much diff climbing 10 steps?	physical function	510	1.29 (1.04, 1.61)	0.023	1.29 (1.04, 1.62)	0.024
CLBE	receive help climbing 10 steps?	physical function	510	1.18 (0.702, 1.99)	0.53	1.32 (0.781, 2.22)	0.3
HHC	how much diff doing heavy housework?	physical function	884	1.15 (1.02, 1.29)	0.018	1.14 (1.02, 1.28)	0.025
HHE	receive help doing heavy housework?	physical function	885	1.19 (0.983, 1.45)	0.074	1.22 (1, 1.48)	0.048
OFT	frequency back pain?	physical function	2782	0.808 (0.745, 0.877)	2.9e-07	0.817 (0.753, 0.887)	1.5e-06
ECATSG	ever had cataract surgery	vision	755	1.21 (0.952, 1.53)	0.12	1.23 (0.967, 1.56)	0.093
NRDPTH	near depth perception	vision	3771	1.07 (1.01, 1.12)	0.012	1.05 (1, 1.11)	0.045
